# Supplementary material for: Comparing improvement ratings and minimal clinically important difference values between patients and physical therapists
Source: PeerJ. 2026 Mar 23;14:e21001. doi: 10.7717/peerj.21001 (PMC13020434; doi:10.7717/peerj.21001)
Supplement: Supplemental Information 2 [file peerj-14-21001-s002.xlsx]

## Sheet: Data
Subejct	Age（Y）	Sex	Surgery	Time（day）	LEFS_first	LEFS_4-w	Change	Patient_GROC	Therapist_GROC	Patient_RROC_cutoff	Therapist_RROC_cutoff
1	32	0	0	240	53	61	8	5	5	0	0
2	30	0	1	730	43	57	14	5	6	0	1
3	36	1	1	104	37	37	0	5	5	0	0
4	48	1	0	117	43	59	16	6	6	1	1
5	24	1	1	279	34	39	5	7	6	1	1
6	40	1	1	68	67	58	-9	6	5	1	0
7	47	0	1	139	48	61	13	6	5	1	0
8	21	1	1	180	58	66	8	7	7	1	1
9	36	1	1	45	49	58	9	7	7	1	1
10	33	1	1	72	53	59	6	6	7	1	1
11	36	1	1	65	64	71	7	6	6	1	1
12	29	0	0	90	19	31	12	5	5	0	0
13	40	1	0	139	75	78	3	6	6	1	1
14	33	0	0	1	75	75	0	4	4	0	0
15	33	0	0	41	75	80	5	7	7	1	1
16	35	1	0	30	42	50	8	5	6	0	1
17	39	1	0	730	47	60	13	6	5	1	0
18	30	1	0	365	53	59	6	5	5	0	0
19	44	1	0	30	42	54	12	5	5	0	0
20	33	1	0	30	32	54	22	7	6	1	1
21	31	0	0	100	33	51	18	5	6	0	1
22	42	1	0	90	35	56	21	6	6	1	1
23	34	0	0	30	18	53	35	7	7	1	1
24	34	1	0	100	17	77	60	7	6	1	1
25	48	1	0	95	52	59	7	5	5	0	0
26	36	0	0	45	53	64	11	5	5	0	0
27	38	0	0	94	63	72	9	6	6	1	1
28	36	1	0	201	60	63	3	5	5	0	0
29	28	1	1	62	63	78	15	7	6	1	1
30	33	1	0	365	56	65	9	6	6	1	1
31	39	1	0	365	75	75	0	4	4	0	0
32	40	1	1	57	43	68	25	6	7	1	1
33	40	1	1	57	56	69	13	6	6	1	1
34	45	0	1	57	31	56	25	6	6	1	1
35	20	1	1	16	47	56	9	6	6	1	1
36	35	1	0	18	26	74	48	7	7	1	1
37	39	1	1	180	51	58	7	5	5	0	0
38	35	1	1	180	64	72	8	6	6	1	1
39	44	1	1	45	33	54	21	6	7	1	1
40	28	1	1	730	49	55	6	5	6	0	1
41	26	1	1	71	49	68	19	7	6	1	1
42	32	1	1	44	54	75	21	7	7	1	1
43	42	1	0	31	50	70	20	5	5	0	0
44	21	1	0	60	59	62	3	6	6	1	1
45	38	0	0	44	55	67	12	6	6	1	1
46	24	1	0	120	58	67	9	5	6	0	1
47	25	0	0	45	30	48	18	7	7	1	1
48	31	1	0	730	40	57	17	6	6	1	1
49	37	0	0	70	12	41	29	6	7	1	1
50	30	0	0	150	72	73	1	4	5	0	0
51	48	0	0	59	34	46	12	6	5	1	0
52	34	1	0	50	32	47	15	6	6	1	1
53	18	0	1	55	29	41	12	5	6	0	1
54	48	0	0	72	44	53	9	5	5	0	0
55	39	1	0	70	44	53	9	6	6	1	1
56	22	1	0	221	61	41	-20	1	1	0	0
57	28	0	0	156	27	43	16	7	6	1	1
58	21	1	1	6	56	68	12	6	6	1	1
59	45	0	0	120	33	44	11	7	6	1	1
60	20	1	0	485	63	70	7	6	6	1	1
61	34	1	0	150	47	70	23	7	7	1	1
62	36	1	0	60	77	80	3	6	6	1	1
63	33	1	0	1460	75	78	3	6	6	1	1
64	17	1	0	115	71	72	1	4	4	0	0
65	49	0	1	86	50	58	8	5	5	0	0
66	41	1	1	150	64	70	6	6	6	1	1
67	26	0	1	180	52	58	6	6	6	1	1
68	37	1	0	150	61	63	2	6	6	1	1
69	34	0	1	353	45	51	6	5	5	0	0
70	27	1	1	1125	75	80	5	6	6	1	1
71	32	1	1	1114	32	55	23	7	7	1	1
72	30	1	1	9	11	38	27	6	6	1	1
73	26	1	1	73	35	53	18	6	6	1	1
74	40	0	1	25	27	70	43	6	7	1	1
75	37	1	1	16	17	62	45	6	7	1	1
76	27	0	1	2636	34	62	28	7	7	1	1
77	30	0	1	42	25	72	47	7	7	1	1
78	30	0	1	35	33	63	30	6	6	1	1
79	25	1	1	358	76	79	3	5	6	0	1
80	30	1	1	32	37	70	33	6	7	1	1
81	36	1	1	3815	52	72	20	6	7	1	1
82	30	0	1	12	26	54	28	6	6	1	1
83	36	1	1	1825	55	63	8	5	5	0	0
84	35	1	1	68	54	64	10	5	5	0	0
85	18	0	1	46	46	58	12	5	5	0	0
86	41	1	1	70	45	54	9	5	5	0	0
87	21	1	1	89	32	67	35	7	7	1	1
88	36	1	1	87	49	61	12	6	6	1	1
89	27	1	1	318	34	47	13	5	6	0	1
90	20	1	1	2	28	41	13	6	7	1	1
91	21	0	1	388	73	74	1	5	5	0	0
92	18	0	1	6	58	66	8	6	6	1	1
93	18	0	1	1100	79	80	1	5	5	0	0
94	20	0	1	4	45	73	28	7	6	1	1
95	19	0	1	300	56	67	11	7	7	1	1
96	36	1	1	523	39	68	29	7	7	1	1
97	23	0	1	64	35	50	15	7	6	1	1
98	30	1	1	91	26	46	20	7	7	1	1
99	24	1	1	180	61	62	1	5	5	0	0
100	29	1	1	30	55	60	5	7	7	1	1
101	22	1	1	45	46	70	24	7	7	1	1
102	20	1	1	60	46	68	22	7	7	1	1
103	38	0	1	75	37	40	3	7	6	1	1
104	45	1	1	180	26	60	34	7	6	1	1
105	29	1	1	60	30	59	29	6	6	1	1
106	25	1	1	75	27	43	16	5	5	0	0
107	30	0	1	45	30	57	27	7	7	1	1
108	19	0	1	105	49	71	22	6	7	1	1
109	23	1	1	45	40	57	17	6	6	1	1
110	35	1	1	47	45	68	23	7	7	1	1
111	31	0	1	104	33	56	23	7	7	1	1
112	41	1	1	180	47	63	16	6	6	1	1
113	29	1	1	45	38	58	20	6	6	1	1
114	34	0	1	60	51	70	19	6	6	1	1
115	29	1	1	266	58	62	4	5	5	0	0
116	39	1	0	365	33	55	22	6	6	1	1
117	50	0	1	120	58	75	17	7	6	1	1
118	50	1	0	90	60	70	10	6	6	1	1
119	48	0	1	70	42	63	21	7	6	1	1
120	28	1	0	150	59	58	-1	3	3	0	0
121	41	0	1	90	47	66	19	6	6	1	1
122	41	1	1	150	30	42	12	5	5	0	0
123	36	0	0	30	47	65	18	7	6	1	1
124	50	0	1	90	39	62	23	7	6	1	1
125	35	0	1	150	53	63	10	7	6	1	1
126	36	0	1	40	51	76	25	7	7	1	1
127	50	0	1	90	66	73	7	7	6	1	1
128	29	0	1	90	59	78	19	7	7	1	1
129	48	0	1	30	75	77	2	5	5	0	0
130	39	1	0	150	77	77	0	4	4	0	0
131	30	1	0	120	53	58	5	5	5	0	0
132	47	1	1	120	49	65	16	6	6	1	1
133	30	0	1	120	56	62	6	5	5	0	0
134	33	1	1	252	53	46	-7	5	6	0	1
135	33	1	0	68	60	61	1	4	4	0	0
136	26	1	1	79	61	65	4	7	7	1	1
137	35	0	1	109	38	61	23	7	6	1	1
138	30	0	1	378	64	76	12	7	7	1	1
139	45	1	1	63	23	48	25	6	6	1	1
140	49	0	0	377	24	48	24	7	6	1	1
141	33	0	1	210	33	57	24	7	6	1	1
142	48	0	1	365	30	32	2	4	5	0	0
143	43	0	1	80	41	50	9	5	5	0	0
144	15	1	0	69	42	53	11	5	5	0	0
145	28	0	1	199	58	66	8	5	6	0	1
146	31	1	1	188	39	68	29	7	7	1	1
147	38	0	1	98	44	67	23	7	6	1	1
148	40	0	1	106	37	69	32	7	7	1	1
149	20	0	1	150	54	59	5	5	5	0	0
150	50	1	1	45	24	71	47	7	7	1	1
151	43	0	1	60	33	44	11	6	6	1	1
152	26	1	1	45	22	41	19	7	6	1	1
153	48	1	1	116	43	72	29	7	7	1	1
154	28	1	0	60	35	40	5	6	6	1	1
155	43	1	0	381	48	55	7	5	6	0	1
156	21	0	1	2555	56	54	-2	6	6	1	1
157	41	0	0	137	56	67	11	7	6	1	1
158	47	0	0	293	25	52	27	5	5	0	0
159	45	1	0	14	64	64	0	4	4	0	0
160	50	1	0	84	62	71	9	6	6	1	1
161	35	0	0	60	61	63	2	5	5	0	0
162	48	1	0	180	66	70	4	5	5	0	0
163	33	0	0	1	55	67	12	4	4	0	0
164	19	1	0	365	61	80	19	5	5	0	0
165	38	1	0	30	56	67	11	4	4	0	0
166	23	0	0	14	72	76	4	6	6	1	1
167	37	0	0	60	57	73	16	6	6	1	1
168	42	1	0	4	50	70	20	5	5	0	0
169	40	1	0	6	57	68	11	6	6	1	1
170	23	0	0	25	60	62	2	6	6	1	1
171	31	0	0	9	58	63	5	6	6	1	1
172	16	1	0	90	51	58	7	7	6	1	1
173	44	1	0	7	48	50	2	6	6	1	1
174	33	1	0	30	41	58	17	6	7	1	1
175	40	1	0	189	78	80	2	7	7	1	1
176	22	1	0	71	66	80	14	7	7	1	1
177	26	1	0	16	46	80	34	7	7	1	1
178	29	1	0	82	41	80	39	7	7	1	1
179	40	0	0	15	65	76	11	6	7	1	1
180	26	0	0	27	29	80	51	7	7	1	1
181	20	1	0	180	36	58	22	7	7	1	1
182	21	1	0	90	38	48	10	6	6	1	1
183	37	0	0	90	35	43	8	5	6	0	1
184	35	0	0	60	45	57	12	5	6	0	1
185	50	1	1	30	42	53	11	5	5	0	0
186	42	0	0	30	40	53	13	7	6	1	1
187	37	1	0	120	40	52	12	7	6	1	1
188	25	1	0	30	48	64	16	6	6	1	1
189	27	1	0	60	53	61	8	6	6	1	1
190	36	1	0	90	50	55	5	5	5	0	0
191	38	1	0	90	46	59	13	7	6	1	1
192	35	0	0	30	48	53	5	5	5	0	0
193	39	0	1	30	27	47	20	6	6	1	1
194	35	1	0	40	57	71	14	6	7	1	1
195	34	1	1	30	62	77	15	5	5	0	0
196	39	1	0	60	51	72	21	7	6	1	1
197	52	0	0	100	50	74	24	6	7	1	1
198	23	0	0	60	55	73	18	6	5	1	0
199	32	1	1	30	44	62	18	7	6	1	1
200	35	1	0	60	44	72	28	6	6	1	1
201	34	0	0	60	12	50	38	7	7	1	1
202	41	0	0	120	17	76	59	7	7	1	1
203	26	1	1	30	17	77	60	7	6	1	1
204	31	1	1	90	36	59	23	7	7	1	1
205	34	1	0	90	58	72	14	6	6	1	1
206	35	0	0	116	57	75	18	6	6	1	1
207	26	0	1	90	53	68	15	5	6	0	1
208	31	0	0	90	18	77	59	7	5	1	0
209	57	1	0	90	70	75	5	5	5	0	0
210	39	1	0	60	19	76	57	7	7	1	1
211	23	1	0	60	57	78	21	6	5	1	0
212	31	0	0	90	18	57	39	7	7	1	1
213	28	0	0	60	58	78	20	6	6	1	1
214	44	1	1	90	51	72	21	5	5	0	0
215	19	0	0	180	62	77	15	5	5	0	0
216	22	0	0	90	47	54	7	5	5	0	0
217	35	0	0	120	33	46	13	6	6	1	1
218	27	0	0	7	17	72	55	7	7	1	1
219	38	0	0	180	30	33	3	4	5	0	0
220	30	1	0	30	22	60	38	7	7	1	1
221	19	0	0	2	40	71	31	7	5	1	0
222	37	0	0	60	37	40	3	4	5	0	0
223	35	0	0	3	59	74	15	5	5	0	0
224	40	0	0	60	67	79	12	7	7	1	1
225	32	1	0	36	73	74	1	6	6	1	1
226	44	0	0	180	71	80	9	7	7	1	1
227	50	0	1	60	64	69	5	6	7	1	1
228	28	1	0	3	47	72	25	7	7	1	1
229	28	1	0	120	24	58	34	6	6	1	1
230	33	1	0	60	49	69	20	6	6	1	1
231	42	1	0	9	59	75	16	7	7	1	1
232	32	1	0	86	64	78	14	7	6	1	1
233	23	1	0	78	62	78	16	7	7	1	1
234	28	1	0	3	34	74	40	7	7	1	1
235	32	0	0	43	45	68	23	6	6	1	1
236	22	1	0	4	32	76	44	7	6	1	1
237	21	1	0	30	63	71	8	6	6	1	1
238	31	0	0	485	69	80	11	7	7	1	1
239	32	1	0	60	52	65	13	6	6	1	1
240	23	1	0	150	68	67	-1	5	5	0	0
241	18	1	0	730	74	80	6	7	7	1	1
242	23	1	0	120	60	61	1	6	5	1	0
243	21	1	0	30	61	77	16	7	7	1	1
244	34	1	0	30	48	67	19	7	7	1	1
245	21	0	0	300	62	63	1	5	5	0	0
246	36	0	0	14	49	76	27	6	7	1	1
247	34	1	1	30	56	62	6	5	6	0	1
248	29	0	0	75	34	52	18	7	6	1	1
249	23	0	0	120	33	60	27	5	6	0	1
250	30	0	0	127	28	45	17	6	6	1	1
251	42	1	0	4	50	70	20	5	5	0	0
252	24	0	0	105	23	45	22	5	5	0	0
253	23	1	0	58	55	60	5	6	6	1	1
254	31	1	0	90	59	67	8	7	7	1	1
255	32	0	0	81	41	49	8	7	6	1	1
256	43	1	0	20	39	54	15	7	7	1	1
257	40	0	0	1	59	60	1	7	7	1	1
258	34	1	0	63	52	64	12	7	6	1	1
259	33	1	0	1	56	59	3	6	6	1	1
260	34	0	0	33	56	60	4	6	6	1	1
261	33	0	0	36	43	59	16	5	6	0	1
262	49	0	0	12	55	59	4	7	7	1	1
263	43	1	0	42	55	66	11	5	5	0	0
264	46	0	0	49	30	45	15	6	5	1	0
265	33	1	0	15	21	44	23	6	6	1	1
266	21	1	0	4	34	67	33	7	7	1	1
267	24	1	0	3	33	60	27	7	7	1	1
268	41	0	0	13	29	46	17	6	6	1	1
269	26	1	0	34	64	77	13	6	6	1	1
270	21	0	0	18	48	68	20	7	7	1	1
271	27	1	0	15	44	71	27	7	7	1	1
272	18	1	0	4	53	73	20	6	6	1	1
273	45	0	0	28	31	45	14	5	5	0	0
274	30	0	0	15	48	59	11	7	7	1	1
275	18	1	0	8	46	70	24	7	7	1	1
276	23	1	0	14	53	67	14	6	6	1	1
277	35	0	0	441	65	75	10	7	6	1	1
278	40	1	1	37	31	69	38	7	7	1	1
279	19	0	0	290	63	70	7	7	6	1	1
280	19	0	0	299	40	67	27	5	6	0	1
281	45	0	0	210	75	80	5	5	6	0	1
282	18	1	0	12	68	73	5	5	5	0	0
283	33	1	0	210	56	72	16	7	7	1	1
284	24	1	1	115	74	79	5	6	5	1	0
285	34	1	1	485	77	78	1	4	5	0	0
286	23	0	0	90	53	67	14	6	6	1	1
287	26	0	0	60	64	71	7	6	6	1	1
288	31	0	0	180	35	44	9	6	6	1	1
289	45	1	1	365	39	50	11	5	6	0	1
290	48	0	0	120	36	47	11	6	6	1	1
291	34	0	0	365	54	61	7	5	5	0	0
292	42	1	1	180	40	51	11	5	6	0	1
293	28	1	1	365	39	57	18	5	6	0	1
294	47	1	0	365	48	53	5	5	5	0	0
295	26	0	0	30	38	57	19	6	6	1	1
296	28	1	0	60	45	63	18	6	6	1	1
297	28	0	1	1460	48	65	17	7	6	1	1
298	32	0	0	60	60	78	18	6	6	1	1
299	31	1	0	90	56	71	15	5	6	0	1
300	35	0	0	90	69	75	6	5	6	0	1
301	32	1	0	30	68	73	5	4	5	0	0
302	36	1	0	180	74	76	2	5	4	0	0
303	19	0	0	60	52	69	17	6	5	1	0
304	54	0	0	30	42	71	29	7	6	1	1
305	38	0	0	120	18	72	54	7	7	1	1
306	28	1	0	90	57	78	21	6	6	1	1
307	31	1	0	40	56	78	22	6	5	1	0
308	36	1	0	30	56	78	22	6	6	1	1
309	29	0	0	30	73	75	2	4	5	0	0
310	54	0	0	60	57	76	19	6	5	1	0
311	47	0	0	1460	55	71	16	6	6	1	1
312	25	1	0	100	64	71	7	5	5	0	0
313	31	0	1	90	58	75	17	5	6	0	1
314	24	1	0	90	17	77	60	7	7	1	1
315	37	0	0	90	56	78	22	5	6	0	1
316	26	1	1	60	56	77	21	5	6	0	1
317	26	0	0	90	47	71	24	6	6	1	1
318	43	1	0	60	50	76	26	6	6	1	1
319	33	1	0	60	35	54	19	5	6	0	1
320	32	1	0	100	55	60	5	5	5	0	0
321	26	1	0	60	58	71	13	6	6	1	1
322	32	1	0	30	48	55	7	5	6	0	1
323	21	1	0	16	64	73	9	6	6	1	1
324	34	0	0	15	31	56	25	5	6	0	1
325	16	0	0	69	48	69	21	7	7	1	1
326	28	1	0	14	40	72	32	7	7	1	1
327	57	0	0	15	45	62	17	7	7	1	1
328	43	1	0	120	60	75	15	6	7	1	1
329	46	1	0	181	78	80	2	4	5	0	0
330	23	1	0	106	62	76	14	7	7	1	1
331	36	1	0	330	58	65	7	6	6	1	1
332	38	1	0	137	71	74	3	5	5	0	0
333	31	0	0	17	68	78	10	7	7	1	1
334	32	0	0	74	50	72	22	7	7	1	1
335	48	1	0	120	63	73	10	6	6	1	1
336	40	0	1	13	26	73	47	7	7	1	1
337	31	1	1	696	46	60	14	6	6	1	1
338	38	0	0	152	61	66	5	5	5	0	0
339	32	0	0	60	58	66	8	6	6	1	1
340	36	1	0	123	56	62	6	5	5	0	0
341	37	0	0	46	56	59	3	5	5	0	0
342	32	1	0	5	50	76	26	7	7	1	1
343	30	0	0	180	27	17	-10	3	2	0	0
344	42	0	0	485	67	68	1	6	6	1	1
345	34	0	0	730	56	56	0	4	4	0	0
346	47	1	1	96	69	65	-4	7	7	1	1
347	29	1	1	319	55	68	13	7	7	1	1
348	45	0	1	2989	39	55	16	6	6	1	1
349	46	1	1	39	32	41	9	5	6	0	1
350	42	1	1	4	38	55	17	5	6	0	1
351	34	0	1	73	40	46	6	5	5	0	0
352	30	0	1	70	40	44	4	5	5	0	0
353	26	0	0	29	55	63	8	6	6	1	1
354	42	1	1	121	19	35	16	6	6	1	1
355	39	0	1	124	47	68	21	7	7	1	1
356	38	1	1	163	49	70	21	7	7	1	1
357	43	0	0	63	57	75	18	7	7	1	1
358	28	1	1	93	46	62	16	6	7	1	1
359	26	0	0	60	58	73	15	6	7	1	1
360	38	0	0	120	28	53	25	6	6	1	1
361	20	0	0	30	58	74	16	6	6	1	1
362	39	1	1	120	38	56	18	5	5	0	0
363	25	0	0	270	58	62	4	6	6	1	1
364	38	1	1	30	75	77	2	4	5	0	0
365	42	1	1	73	29	39	10	5	5	0	0
366	42	1	0	266	50	70	20	5	5	0	0
367	31	1	1	84	74	76	2	6	7	1	1
368	41	1	1	139	23	18	-5	5	6	0	1
369	48	1	0	73	55	69	14	6	6	1	1
370	25	1	0	90	44	69	25	6	6	1	1
371	34	0	0	90	56	71	15	7	7	1	1
372	25	0	0	37	56	75	19	6	7	1	1
373	39	0	1	46	37	70	33	6	6	1	1
374	49	1	1	138	45	67	22	6	6	1	1
375	33	0	1	90	49	55	6	7	5	1	0
376	29	1	0	180	79	80	1	7	7	1	1
377	44	1	0	60	32	55	23	6	6	1	1
378	35	0	0	120	38	63	25	6	7	1	1
379	23	0	0	3650	48	57	9	5	5	0	0
380	31	1	1	60	18	57	39	7	7	1	1
381	32	0	0	30	37	57	20	5	6	0	1
382	40	1	0	88	54	63	9	5	5	0	0
383	10	1	0	51	46	64	18	6	6	1	1
384	32	0	0	1	29	80	51	7	7	1	1
385	46	0	0	14	53	72	19	5	5	0	0
386	26	0	0	27	33	67	34	7	7	1	1
387	37	1	1	62	22	30	8	5	5	0	0
388	22	1	1	92	39	53	14	7	6	1	1
389	31	1	1	182	51	53	2	6	7	1	1
390	44	1	1	532	28	46	18	6	6	1	1
391	52	0	1	112	27	35	8	6	6	1	1
392	50	1	1	90	51	51	0	4	6	0	1
393	42	0	1	120	14	19	5	6	6	1	1
394	30	0	1	135	71	62	-9	5	5	0	0
395	47	1	1	160	50	70	20	5	5	0	0
396	22	0	1	125	60	62	2	6	6	1	1
397	32	0	1	624	59	54	-5	7	7	1	1
398	41	1	0	129	62	65	3	6	6	1	1
399	21	1	1	65	41	61	20	7	6	1	1
400	43	1	1	475	56	43	-13	5	5	0	0
401	43	1	1	55	22	35	13	5	5	0	0
402	35	1	1	39	15	27	12	5	6	0	1
403	22	0	1	96	38	52	14	6	6	1	1
404	47	1	1	106	47	56	9	6	5	1	0
405	37	0	1	143	26	53	27	7	7	1	1
406	36	1	1	102	34	59	25	6	7	1	1
407	41	0	1	29	37	56	19	6	6	1	1
408	32	0	1	45	13	38	25	5	5	0	0
409	40	0	1	300	62	64	2	5	5	0	0
410	35	1	1	140	39	60	21	6	6	1	1
411	37	1	1	120	53	63	10	5	5	0	0
412	34	0	1	240	35	50	15	7	6	1	1
413	44	0	0	90	65	56	-9	7	7	1	1
414	32	0	1	1119	62	73	11	7	6	1	1
415	42	1	0	65	75	80	5	7	7	1	1
416	35	1	0	48	76	80	4	7	7	1	1
417	45	0	0	156	75	80	5	7	7	1	1
418	42	1	0	128	77	80	3	7	7	1	1
419	21	1	0	51	75	80	5	7	7	1	1
420	45	1	0	17	79	80	1	7	7	1	1
421	21	0	0	14	48	73	25	7	7	1	1
422	27	0	0	9	67	76	9	7	7	1	1
423	15	0	0	17	46	58	12	7	7	1	1
424	24	0	0	125	43	51	8	6	6	1	1
425	25	1	1	270	34	61	27	7	6	1	1
426	49	0	0	57	52	58	6	5	5	0	0
427	25	1	0	4	37	49	12	7	7	1	1
428	50	1	0	30	51	56	5	6	6	1	1
429	18	1	0	12	52	80	28	7	7	1	1
430	18	1	0	6	58	79	21	7	7	1	1
431	18	1	0	6	51	75	24	7	7	1	1
432	17	1	0	5	53	79	26	7	7	1	1
433	17	1	0	7	40	79	39	7	7	1	1
434	18	1	0	4	40	77	37	7	7	1	1
435	17	1	0	4	33	67	34	7	7	1	1
436	44	0	0	3815	80	80	0	4	5	0	0
437	28	0	0	61	57	65	8	5	5	0	0
438	50	0	1	150	49	56	7	5	5	0	0
439	38	1	1	441	55	60	5	6	5	1	0
440	36	0	0	90	24	44	20	7	6	1	1
441	48	1	0	30	52	74	22	7	7	1	1
442	27	1	0	366	43	54	11	6	6	1	1
443	48	0	0	150	71	72	1	4	4	0	0
444	38	1	0	116	47	49	2	4	4	0	0
445	37	1	0	45	46	56	10	5	5	0	0
446	34	1	0	21	49	75	26	7	7	1	1
447	54	0	0	81	68	79	11	7	7	1	1
448	22	1	0	120	77	78	1	6	6	1	1
449	49	1	0	540	80	80	0	6	6	1	1
450	26	1	0	4	52	78	26	7	7	1	1
451	21	0	0	2190	74	79	5	7	6	1	1
452	34	0	0	4	41	55	14	6	6	1	1
453	42	0	0	3	79	80	1	7	7	1	1
454	50	1	0	7	47	80	33	7	7	1	1
455	47	1	0	48	67	67	0	4	4	0	0
456	23	1	0	1095	68	75	7	7	7	1	1
457	23	0	0	90	55	58	3	5	5	0	0
458	26	0	0	60	55	79	24	6	6	1	1
459	39	1	0	30	37	72	35	7	5	1	0
460	48	1	0	73	59	67	8	5	5	0	0
461	50	0	0	49	54	57	3	5	5	0	0
462	18	1	0	33	41	47	6	5	5	0	0
463	38	1	0	14	65	71	6	7	7	1	1
464	43	0	0	36	54	55	1	7	6	1	1
465	17	1	0	54	62	68	6	5	5	0	0
466	37	0	0	81	51	63	12	5	6	0	1
467	35	1	0	88	53	63	10	5	5	0	0
468	27	1	0	83	49	77	28	7	7	1	1
469	40	1	0	108	64	67	3	4	4	0	0
470	37	0	0	30	31	49	18	6	6	1	1
471	32	0	0	96	48	58	10	7	6	1	1
472	29	0	0	30	46	55	9	6	6	1	1
473	43	1	0	65	53	58	5	5	5	0	0
474	32	0	0	392	67	57	-10	5	5	0	0
475	41	1	0	63	78	80	2	7	7	1	1
476	40	1	0	92	78	80	2	7	7	1	1
477	22	1	0	14	38	52	14	5	6	0	1
478	31	1	0	60	48	64	16	5	5	0	0
479	29	0	0	7	25	72	47	7	7	1	1
480	36	0	0	365	38	62	24	7	7	1	1
481	35	1	0	34	57	63	6	5	5	0	0
482	36	0	0	31	44	56	12	6	6	1	1
483	33	1	0	14	79	77	-2	6	6	1	1
484	23	1	0	365	57	61	4	4	4	0	0
485	47	0	0	180	46	63	17	6	6	1	1
486	24	1	0	4	77	80	3	6	7	1	1
487	22	1	0	180	61	69	8	5	5	0	0
488	43	0	0	180	61	44	-17	5	5	0	0
489	23	1	0	180	73	75	2	5	6	0	1
490	42	1	0	60	58	73	15	6	6	1	1
491	33	0	0	304	54	58	4	6	6	1	1
492	42	0	0	37	41	55	14	6	6	1	1
493	50	0	0	32	50	76	26	7	7	1	1
494	22	1	0	137	42	60	18	6	6	1	1
495	37	1	0	230	76	79	3	6	6	1	1
496	30	0	0	180	48	24	-24	1	2	0	0
497	24	1	1	365	69	75	6	7	7	1	1
498	50	0	0	92	47	57	10	6	6	1	1
499	18	0	0	9	32	64	32	7	7	1	1
500	32	0	1	150	56	59	3	6	6	1	1
501	32	1	1	309	36	67	31	7	7	1	1
502	22	1	1	300	61	62	1	5	5	0	0
503	19	1	1	90	40	49	9	6	6	1	1
504	27	1	1	31	18	27	9	5	5	0	0
505	27	0	1	547	45	46	1	7	6	1	1
506	19	1	0	30	61	63	2	5	5	0	0
507	50	0	0	156	70	72	2	4	5	0	0
508	34	1	0	65	26	44	18	7	7	1	1
509	41	0	0	60	38	47	9	5	5	0	0
510	46	1	1	57	42	48	6	5	5	0	0
511	48	0	0	44	42	51	9	5	5	0	0
512	37	0	0	60	28	31	3	7	6	1	1
513	23	1	0	30	78	80	2	7	7	1	1
514	25	0	1	120	42	34	-8	5	5	0	0
515	50	0	0	107	48	52	4	5	5	0	0
516	31	1	0	165	50	66	16	6	6	1	1
517	49	1	0	38	52	61	9	5	5	0	0
518	49	1	0	55	52	65	13	5	5	0	0
519	42	0	0	474	24	29	5	6	6	1	1
520	52	0	1	168	76	78	2	6	6	1	1
521	38	1	0	9	60	67	7	7	6	1	1
522	28	1	0	33	56	61	5	6	6	1	1
523	19	1	0	1	55	63	8	6	6	1	1
524	33	0	0	730	53	62	9	6	6	1	1
525	29	1	0	365	48	58	10	6	6	1	1
526	19	0	1	210	55	59	4	5	5	0	0
527	29	1	0	277	50	70	20	6	6	1	1
528	42	0	0	92	62	66	4	6	6	1	1
529	30	1	0	24	41	67	26	6	5	1	0
530	41	0	0	470	41	41	0	5	7	0	1
531	27	1	1	359	52	61	9	6	6	1	1
532	38	0	0	33	57	80	23	7	7	1	1
533	50	0	0	8	61	61	0	4	4	0	0
534	40	1	1	111	33	71	38	7	7	1	1
535	50	0	0	31	54	58	4	4	5	0	0
536	40	0	0	358	67	67	0	4	4	0	0
537	48	0	1	98	32	64	32	6	7	1	1
538	37	1	0	100	42	49	7	4	5	0	0
539	32	1	0	730	47	52	5	5	5	0	0
540	34	1	0	60	60	69	9	5	6	0	1
541	28	0	0	30	58	73	15	6	5	1	0
542	34	1	0	30	65	75	10	6	5	1	0
543	21	0	0	100	70	77	7	5	5	0	0
544	28	0	0	60	18	76	58	6	7	1	1
545	25	0	0	114	49	73	24	7	7	1	1
546	47	1	0	71	44	56	12	6	6	1	1
547	48	0	0	63	31	57	26	7	6	1	1
548	44	1	0	41	40	50	10	5	5	0	0
549	56	1	0	32	42	56	14	5	5	0	0
550	41	1	0	47	49	58	9	5	5	0	0
551	48	1	0	71	57	61	4	5	5	0	0
552	39	0	0	79	56	64	8	5	5	0	0
553	51	0	0	61	50	55	5	5	5	0	0
554	42	0	1	42	39	47	8	5	5	0	0
555	39	1	0	116	57	66	9	5	5	0	0
556	32	1	0	23	65	71	6	5	5	0	0
557	21	0	0	282	72	74	2	5	5	0	0
558	27	0	1	42	72	73	1	6	7	1	1
559	25	0	1	20	44	51	7	6	6	1	1
560	21	0	1	584	67	72	5	5	6	0	1
561	31	0	1	33	60	75	15	7	6	1	1
562	27	1	0	45	52	60	8	5	6	0	1
563	31	1	1	120	75	79	4	7	7	1	1
564	48	0	0	240	53	56	3	3	4	0	0
565	38	0	0	90	26	48	22	6	6	1	1
566	19	1	1	60	62	70	8	5	5	0	0
567	31	1	1	240	35	56	21	6	6	1	1
568	24	0	1	30	22	30	8	5	6	0	1
569	32	1	1	365	64	72	8	5	5	0	0
570	36	1	0	90	79	79	0	5	5	0	0
571	20	1	0	60	50	74	24	6	6	1	1
572	26	1	0	30	60	60	0	7	6	1	1
573	27	1	0	365	67	68	1	6	6	1	1
574	21	1	1	365	45	53	8	5	5	0	0
575	34	1	0	730	78	80	2	4	5	0	0
576	33	1	1	14	72	65	-7	6	6	1	1
577	38	0	0	180	57	63	6	5	5	0	0
578	26	0	0	30	61	59	-2	5	5	0	0
579	21	1	1	194	26	62	36	6	7	1	1
580	33	0	0	84	29	36	7	5	5	0	0
581	31	1	1	240	52	69	17	6	7	1	1
582	46	0	0	90	67	76	9	7	7	1	1
583	49	0	0	104	47	51	4	6	6	1	1
584	31	0	1	92	55	67	12	5	7	0	1
585	37	0	0	48	69	72	3	6	6	1	1
586	35	1	0	120	78	79	1	6	6	1	1
587	31	1	1	330	51	65	14	6	7	1	1
588	40	0	0	1095	18	32	14	5	6	0	1
589	43	0	0	120	22	31	9	5	5	0	0
590	29	0	0	30	22	59	37	7	7	1	1
591	44	1	0	7	17	13	-4	2	3	0	0
592	40	1	0	189	31	80	49	7	7	1	1
593	38	0	1	30	34	43	9	5	5	0	0
594	22	1	1	635	44	49	5	5	5	0	0
595	34	0	0	1	55	61	6	6	6	1	1
596	29	0	0	60	51	61	10	6	6	1	1
597	50	0	0	47	61	64	3	5	6	0	1
598	42	1	0	55	50	70	20	5	5	0	0
599	21	1	0	123	63	74	11	7	7	1	1
600	47	1	0	57	38	54	16	6	6	1	1
601	31	0	0	21	37	51	14	6	6	1	1
602	21	1	0	194	50	77	27	7	7	1	1
603	36	0	0	69	41	68	27	7	7	1	1
604	34	0	0	50	44	72	28	7	6	1	1
605	41	1	0	30	65	76	11	7	7	1	1
606	40	0	0	1095	53	56	3	4	5	0	0
607	22	1	0	45	65	71	6	6	6	1	1
608	35	0	0	99	66	67	1	7	7	1	1
609	36	1	1	82	49	59	10	6	6	1	1
610	24	0	1	68	25	32	7	5	5	0	0
611	47	1	1	65	39	43	4	5	5	0	0
612	50	1	0	199	54	60	6	5	5	0	0
613	55	1	1	28	65	77	12	6	6	1	1
614	38	1	1	120	43	62	19	6	6	1	1
615	42	0	1	90	33	51	18	6	7	1	1
616	50	0	1	180	59	65	6	5	5	0	0
617	40	0	1	90	44	53	9	5	6	0	1
618	48	0	0	133	43	65	22	6	6	1	1
619	45	1	1	850	71	61	-10	5	6	0	1
620	44	1	1	102	15	44	29	6	7	1	1
621	45	1	1	115	43	58	15	7	7	1	1
622	43	0	0	137	53	69	16	7	7	1	1
623	34	0	1	75	31	52	21	6	7	1	1
624	40	0	0	51	39	39	0	6	6	1	1
625	52	1	0	60	33	40	7	6	6	1	1
626	50	1	0	46	50	60	10	5	5	0	0
627	38	1	0	3	50	70	20	5	5	0	0
628	29	0	0	8	48	71	23	6	6	1	1
629	43	0	0	8	56	62	6	5	6	0	1
630	31	0	0	365	42	56	14	5	6	0	1
631	28	1	0	300	59	60	1	5	5	0	0
632	35	1	0	14	70	70	0	5	5	0	0
633	35	1	0	180	60	58	-2	7	6	1	1
634	32	1	1	30	47	68	21	7	7	1	1
635	29	0	1	120	69	68	-1	5	5	0	0
636	21	1	0	314	48	47	-1	5	5	0	0
637	50	1	1	10	17	42	25	6	6	1	1
638	49	0	1	7	34	55	21	5	6	0	1
639	26	0	0	270	56	59	3	7	6	1	1
640	44	1	0	53	74	80	6	7	7	1	1
641	17	1	0	40	53	64	11	5	5	0	0
642	33	1	0	38	46	63	17	6	6	1	1
643	21	1	0	62	50	68	18	6	6	1	1
644	41	0	0	26	51	56	5	5	5	0	0
645	45	1	0	47	54	57	3	4	4	0	0
646	38	1	0	179	60	65	5	5	5	0	0
647	21	1	0	733	66	69	3	4	5	0	0
648	20	1	0	6	78	79	1	5	5	0	0
649	18	1	0	203	75	74	-1	4	3	0	0
650	19	1	0	1095	60	67	7	5	6	0	1
651	50	0	1	72	52	66	14	6	6	1	1
652	40	0	1	90	45	59	14	7	7	1	1
653	32	1	1	270	63	69	6	6	5	1	0
654	21	1	1	76	35	46	11	6	6	1	1
655	46	1	1	85	39	76	37	7	7	1	1
656	20	1	1	30	39	48	9	6	6	1	1
657	38	1	1	60	37	59	22	7	6	1	1
658	19	0	1	83	36	58	22	6	7	1	1
659	28	0	0	133	51	54	3	5	5	0	0
660	34	0	0	20	53	71	18	6	6	1	1
661	39	1	0	64	61	64	3	5	5	0	0
662	48	0	0	1095	53	57	4	5	5	0	0
663	50	1	0	90	49	56	7	7	6	1	1
664	43	0	0	44	40	54	14	5	6	0	1
665	42	1	0	92	48	55	7	6	6	1	1
666	46	1	0	44	54	57	3	4	4	0	0
667	35	1	0	8	66	76	10	6	6	1	1
668	25	0	0	182	29	33	4	5	5	0	0
669	49	0	0	14	50	70	20	5	5	0	0
670	39	0	0	79	58	64	6	6	6	1	1
671	32	0	0	365	32	41	9	6	6	1	1
672	53	0	0	60	42	46	4	5	5	0	0
673	34	0	0	30	47	57	10	4	4	0	0
674	35	0	0	90	36	48	12	5	5	0	0
675	38	1	0	60	47	47	0	5	6	0	1
676	53	0	0	730	27	46	19	7	6	1	1
677	32	1	0	180	47	59	12	6	5	1	0
678	19	1	0	60	49	61	12	7	6	1	1
679	28	0	0	60	55	75	20	6	6	1	1
680	29	1	0	30	48	67	19	5	5	0	0
681	21	0	0	60	57	70	13	5	6	0	1
682	52	0	0	60	57	77	20	6	6	1	1
683	36	0	1	150	32	46	14	5	6	0	1
684	35	1	0	365	62	71	9	7	6	1	1
685	39	0	0	55	75	78	3	5	5	0	0
686	20	1	0	365	68	70	2	5	5	0	0
687	32	1	0	575	51	52	1	5	5	0	0
688	44	0	0	126	79	79	0	7	7	1	1
689	37	1	0	95	80	80	0	7	7	1	1
690	47	0	0	44	79	79	0	6	6	1	1
691	41	0	0	200	80	80	0	6	6	1	1
692	36	0	0	189	65	78	13	7	7	1	1
693	41	1	0	128	74	80	6	7	7	1	1
694	40	1	0	82	80	80	0	7	7	1	1
695	39	0	0	7	76	80	4	7	7	1	1
696	41	0	0	172	80	80	0	7	7	1	1
697	38	0	0	25	73	80	7	7	7	1	1
698	40	1	0	4	79	80	1	6	6	1	1
699	18	1	0	78	61	71	10	7	5	1	0
700	47	0	0	87	48	58	10	5	5	0	0
701	18	1	0	41	55	64	9	6	5	1	0
702	15	1	0	14	56	74	18	6	6	1	1
703	50	1	0	130	50	59	9	5	5	0	0
704	42	1	0	19	66	78	12	7	6	1	1
705	14	0	0	3	58	77	19	7	7	1	1
706	31	0	0	5	29	63	34	7	7	1	1
707	14	0	0	6	30	59	29	7	7	1	1
708	34	1	0	365	70	72	2	4	4	0	0
709	28	1	0	240	76	80	4	7	7	1	1
710	23	0	0	7	53	63	10	6	6	1	1
711	32	1	0	130	45	50	5	6	6	1	1
712	29	1	0	75	25	64	39	6	6	1	1
713	50	1	0	87	49	54	5	5	5	0	0
714	44	1	0	103	55	64	9	6	6	1	1
715	36	0	0	106	52	58	6	6	6	1	1
716	35	1	1	30	37	72	35	5	7	0	1
717	31	0	0	1095	61	59	-2	3	3	0	0
718	33	1	0	30	44	71	27	7	7	1	1
719	25	1	0	14	54	80	26	7	7	1	1
720	31	1	0	30	53	60	7	5	5	0	0
721	32	1	0	300	69	62	-7	4	4	0	0
722	34	1	0	1460	64	75	11	7	7	1	1
723	20	0	0	5	55	80	25	7	7	1	1
724	20	0	0	5	55	80	25	7	7	1	1
725	29	0	0	5	55	80	25	7	7	1	1
726	30	0	1	35	36	56	20	5	6	0	1
727	49	1	1	295	40	47	7	5	4	0	0
728	22	1	0	42	51	73	22	7	7	1	1
729	21	0	1	365	51	54	3	5	6	0	1
730	38	1	1	180	32	51	19	7	4	1	0
731	36	1	0	120	51	57	6	5	5	0	0
732	18	1	0	7	69	77	8	7	7	1	1
733	19	1	0	14	61	80	19	7	7	1	1
734	26	0	1	365	34	27	-7	4	3	0	0
735	46	1	0	330	56	52	-4	5	4	0	0
736	36	0	1	30	55	62	7	5	6	0	1
737	42	1	0	89	28	48	20	7	6	1	1
738	48	0	1	152	45	47	2	5	5	0	0
739	40	1	1	39	22	34	12	6	6	1	1
740	40	0	1	90	21	34	13	6	6	1	1
741	38	0	1	98	26	41	15	6	6	1	1
742	45	1	1	910	75	78	3	5	5	0	0
743	38	0	1	90	56	67	11	7	6	1	1
744	49	0	0	107	69	74	5	7	6	1	1
745	38	1	1	98	53	72	19	6	6	1	1
746	35	0	1	58	52	74	22	6	6	1	1
747	44	1	1	1019	34	34	0	6	7	1	1
748	47	0	1	94	48	62	14	7	7	1	1
749	25	1	1	29	31	33	2	6	5	1	0
750	37	1	1	441	41	42	1	5	5	0	0
751	39	0	1	79	32	70	38	7	6	1	1
752	19	0	1	745	46	54	8	6	6	1	1
753	30	0	1	195	27	34	7	6	5	1	0
754	18	0	0	730	48	54	6	6	5	1	0
755	23	1	0	30	55	60	5	6	5	1	0
756	33	1	0	3	58	66	8	5	5	0	0
757	36	1	0	10	58	67	9	6	6	1	1
758	19	0	0	1460	57	66	9	6	6	1	1
759	31	1	0	365	64	78	14	7	7	1	1
760	29	0	0	60	26	75	49	7	6	1	1
761	28	0	0	365	55	78	23	5	5	0	0
762	31	1	0	60	18	71	53	7	7	1	1
763	21	1	0	3	39	49	10	6	6	1	1

## Sheet: code_book
Variable name	Description	Coding / Definition
Subject	Anonymous participant identifier	Sequential numeric ID
Age	Age at baseline	Years (continuous)
Sex	Biological sex	0 = Female; 1 = Male
Surgery	History of surgery	0 = No; 1 = Yes
Time	Time from baseline to follow-up	Days
LEFS_first	Baseline LEFS score	0–80, higher scores indicate better function
LEFS_4w	LEFS score at 4-week follow-up	0–80
Change	Change in LEFS score	LEFS_4w − LEFS_first
Patient_GRC	Patient-reported global rating of change	−7 to +7
Therapist_GROC	Therapist-reported global rating of change	−7 to +7
Patient_RROC_cutoff	Patient-defined improvement status	1 = Improved; 0 = Not improved
Therapist_RROC_cutoff	Therapist-defined improvement status	1 = Improved; 0 = Not improved
